# Supplementary material for: Galectin-3 Plays a Role in Neuroinflammation in the Visual Pathway in Experimental Optic Neuritis
Source: Cells. 2024 Mar 31;13(7):612. doi: 10.3390/cells13070612 (PMC11011492; doi:10.3390/cells13070612)
Supplement: Supplementary file 1 [file cells-13-00612-s001.zip]

Archive with 1 entries (1 files):
- cells-2864085-supplementary.pdf
